# Supplementary material for: Three-dimensional kinetic function of the lumbo-pelvic-hip complex during block start
Source: PLoS One. 2020 Mar 12;15(3):e0230145. doi: 10.1371/journal.pone.0230145 (PMC7067397; doi:10.1371/journal.pone.0230145)
Supplement: S1 File — (M) [file pone.0230145.s001.m]

function FN = get_JntFN_DL_16Seg(n,FP,Seg)
%Inverse dynamics calculation
%
%Input
%n: 3D position coordinates of the markers
%FP(iLeg).GRF: Ground reaction force vector on iLeg
%FP(iLeg).CoP: Centre of pressure on iLeg
%FP(iLeg).FM: Free moment vector on iLeg
%   iLeg 1: Right 2: Left
%Seg(iSeg).N: Differentiation of angular momentum of iSeg
%Seg(iSeg).mg: Gravitational force vector on iSeg
%Seg(iSeg).ma: Product of segment mass & acceleration
%Seg(iSeg).CoM: 3D position coordinates of the segment CoM
%   iSeg
%       1(4) :Right (Left) Hand / 2(5) : Right(Left) Forearm / 3(6) : Right(Left) Upperarm
%       7(10):Right (Left) Foot / 8(11): Right(Left) Shank   / 9(12): Right(Left) Thigh
%       13   :Head & Neck / 14: Thoracic / 15: Lumbar / 16: Pelvic    Segements
%
%Output
%FN(iGrp,iJnt).F: Joint force vector expressed in global coordinate system
%FN(iGrp,iJnt).N: Joint torque vector expressed in global coordinate system
%	iGrp
%       1:Rarm 	2:Larm 	3:Rleg 	4:Lleg 	5:Head & Trunk
%   iJnt
%       1: hip, sholder, or neck
%       2: knee, elbow, or thoracolumbar joint
%       3: ankle, wrist or lumbosacral joint
%
%%
GRF_R = FP(1).GRF;
COP_R = FP(1).CoP;
FM_R = FP(1).FM;
GRF_L = FP(2).GRF;
COP_L = FP(2).CoP;
FM_L = FP(2).FM;

%% group1
%handR¨wrR
[FN(1,3).F,FN(1,3).N] = getFN(Seg(1).N,Seg(1).mg,Seg(1).ma,...
    zeros(size(FP(1).GRF)),zeros(size(FP(1).GRF)),n.handR-Seg(1).CoM,n.wrR-Seg(1).CoM);

%farmR¨elbR
[FN(1,2).F,FN(1,2).N] = getFN(Seg(2).N,Seg(2).mg,Seg(2).ma,...
    -FN(1,3).F,-FN(1,3).N,n.wrR-Seg(2).CoM,n.elbR-Seg(2).CoM);

%uarmR¨shR
[FN(1,1).F,FN(1,1).N] = getFN(Seg(3).N,Seg(3).mg,Seg(3).ma,...
    -FN(1,2).F,-FN(1,2).N,n.elbR-Seg(3).CoM,n.shR-Seg(3).CoM);

%% group2
%handL¨wrL
[FN(2,3).F,FN(2,3).N] = getFN(Seg(4).N,Seg(4).mg,Seg(4).ma,...
    zeros(size(FP(1).GRF)),zeros(size(FP(1).GRF)),n.handL-Seg(4).CoM,n.wrL-Seg(4).CoM);

%farmL¨elb
[FN(2,2).F,FN(2,2).N] = getFN(Seg(5).N,Seg(5).mg,Seg(5).ma,...
    -FN(2,3).F,-FN(2,3).N, n.wrL-Seg(5).CoM,n.elbL-Seg(5).CoM);

%uarmL¨shL
[FN(2,1).F,FN(2,1).N] = getFN(Seg(6).N,Seg(6).mg,Seg(6).ma,...
    -FN(2,2).F,-FN(2,2).N,n.elbL-Seg(6).CoM,n.shL-Seg(6).CoM);

%% group3
%footR¨ankleR
[FN(3,3).F,FN(3,3).N] = getFN(Seg(7).N,Seg(7).mg,Seg(7).ma,...
    GRF_R,FM_R,COP_R-Seg(7).CoM,n.anR-Seg(7).CoM);

%shankR¨kneeR
[FN(3,2).F,FN(3,2).N] = getFN(Seg(8).N,Seg(8).mg,Seg(8).ma,...
    -FN(3,3).F,-FN(3,3).N,n.anR-Seg(8).CoM,n.knR-Seg(8).CoM);

%thighR¨hipR
[FN(3,1).F,FN(3,1).N] = getFN(Seg(9).N,Seg(9).mg,Seg(9).ma,...
    -FN(3,2).F,-FN(3,2).N,n.knR-Seg(9).CoM,n.hipR-Seg(9).CoM);

%% group4
%footL¨ankleL
[FN(4,3).F,FN(4,3).N] = getFN(Seg(10).N,Seg(10).mg,Seg(10).ma,...
    GRF_L,FM_L,COP_L-Seg(10).CoM,n.anL-Seg(10).CoM);

%shankL¨kneeL
[FN(4,2).F,FN(4,2).N] = getFN(Seg(11).N,Seg(11).mg,Seg(11).ma,...
    -FN(4,3).F,-FN(4,3).N,n.anL-Seg(11).CoM,n.knL-Seg(11).CoM);

%thighL¨hipL
[FN(4,1).F,FN(4,1).N] = getFN(Seg(12).N,Seg(12).mg,Seg(12).ma,...
    -FN(4,2).F,-FN(4,2).N,n.knL-Seg(12).CoM,n.hipL-Seg(12).CoM);

%% group5
%Head¨Neck
[FN(5,1).F,FN(5,1).N] = getFN(Seg(13).N,Seg(13).mg,Seg(13).ma,...
    zeros(size(FP(1).GRF)),zeros(size(FP(1).GRF)),n.head-Seg(13).CoM,n.c-Seg(13).CoM);

%pel¨lumbosacral
FN(5,3).F = Seg(16).ma-Seg(16).mg-(-FN(3,1).F)-(-FN(4,1).F);
FN(5,3).N = Seg(16).N...
    -cross(n.hipR-Seg(16).CoM,-FN(3,1).F)...
    -cross(n.hipL-Seg(16).CoM,-FN(4,1).F)...
    -cross(n.lumb-Seg(16).CoM,FN(5,3).F)...
    -(-FN(3,1).N)-(-FN(4,1).N);

%lumbar¨Ulumb
[FN(5,2).F,FN(5,2).N] = getFN(Seg(15).N, Seg(15).mg,Seg(15).ma,...
    -FN(5,3).F,-FN(5,3).N,n.lumb-Seg(15).CoM,n.Ulumb-Seg(15).CoM);
end

function	[F,N] = getFN(Ncg,mg,ma,distF,distN,rcgD,rcgP)
F = ma-mg-distF;
N = Ncg-distN-cross(rcgP,F)-cross(rcgD,distF);
end
