# Supplementary material for: Three-dimensional kinetic function of the lumbo-pelvic-hip complex during block start
Source: PLoS One. 2020 Mar 12;15(3):e0230145. doi: 10.1371/journal.pone.0230145 (PMC7067397; doi:10.1371/journal.pone.0230145)
Supplement: S2 File — (M) [file pone.0230145.s002.m]

function [JT,STP,JTP]=get_JntTP_16Seg_Axis(FN,JCS,Seg,Mass)
%Transformation from global to joint coordinate system
%Calculation of Segment & Joint Torque Power
%Jnt Torque Power = Torque Power on Dist Seg + Torque Power on Prox Seg 
%
%Input
%FN(iGrp,iJnt).N: Jnt torque vector expressed in global coordinate system
%JCS(iGrp,iJnt).R: Jnt coordinate system matrix
%	iGrp
%       1:Rarm 	2:Larm 	3:Rleg 	4:Lleg 	5:Head & Trunk
%   iJnt
%       1: hip, sholder, or neck
%       2: knee, elbow, or thoracolumbar joint
%       3: ankle, wrist or lumbosacral joint
%
%Seg(iSeg).seganV_GCS: Segment angular velocity vector expressed in global coordinate system
%   iSeg
%       1(4) :Right (Left) Hand / 2(5) : Right(Left) Forearm / 3(6) : Right(Left) Upperarm
%       7(10):Right (Left) Foot / 8(11): Right(Left) Shank   / 9(12): Right(Left) Thigh
%       13   :Head & Neck / 14: Thoracic / 15: Lumbar / 16: Pelvic    Segements
%
%Mass: Body Mass of participants
%
%Output
%JT:  Joint torque expressed in Joint coordinate system
%STP: Joint Power on proximal or distal segment
%JTP: Joint Power
%
%% Transformation from global to joint coordinate system
[~,nFr]=size(FN(1,1).F);
for iFr=1:nFr
    for iGrp=1:5
        for iJnt=1:3
            Jnt(iGrp,iJnt).T(:,iFr)=(inv(JCS(iGrp,iJnt).R(:,:,iFr))*FN(iGrp,iJnt).N(:,iFr))./Mass;
        end
    end    
end
%%
    Dseg(1,1).anV=Seg(3).seganV_GCS;
    Dseg(1,2).anV=Seg(2).seganV_GCS;
    Dseg(1,3).anV=Seg(1).seganV_GCS;
    Dseg(2,1).anV=Seg(6).seganV_GCS;
    Dseg(2,2).anV=Seg(5).seganV_GCS;
    Dseg(2,3).anV=Seg(4).seganV_GCS;
    Dseg(3,1).anV=Seg(9).seganV_GCS;
    Dseg(3,2).anV=Seg(8).seganV_GCS;
    Dseg(3,3).anV=Seg(7).seganV_GCS;
    Dseg(4,1).anV=Seg(12).seganV_GCS;
    Dseg(4,2).anV=Seg(11).seganV_GCS;
    Dseg(4,3).anV=Seg(10).seganV_GCS;
    Dseg(5,1).anV=Seg(13).seganV_GCS;
    Dseg(5,2).anV=Seg(14).seganV_GCS;
    Dseg(5,3).anV=Seg(16).seganV_GCS;
    
    Pseg(1,1).anV=Seg(14).seganV_GCS;
    Pseg(1,2).anV=Seg(3).seganV_GCS;
    Pseg(1,3).anV=Seg(2).seganV_GCS;
    Pseg(2,1).anV=Seg(14).seganV_GCS;
    Pseg(2,2).anV=Seg(6).seganV_GCS;
    Pseg(2,3).anV=Seg(5).seganV_GCS;
    Pseg(3,1).anV=Seg(16).seganV_GCS;
    Pseg(3,2).anV=Seg(9).seganV_GCS;
    Pseg(3,3).anV=Seg(8).seganV_GCS;
    Pseg(4,1).anV=Seg(16).seganV_GCS;
    Pseg(4,2).anV=Seg(12).seganV_GCS;
    Pseg(4,3).anV=Seg(11).seganV_GCS;
    Pseg(5,1).anV=Seg(14).seganV_GCS;
    Pseg(5,2).anV=Seg(15).seganV_GCS;
    Pseg(5,3).anV=Seg(15).seganV_GCS;
%% Cal Jnt Powers
for iFr=1:nFr
    for iGrp=1:5
        for iJnt=1:3
            %x axis
            t=[];    
            t=JCS(iGrp,iJnt).R(:,:,iFr)*[Jnt(iGrp,iJnt).T(1,iFr);0;0];
            Jnt(iGrp,iJnt).DP(1,iFr)=dot(t,Dseg(iGrp,iJnt).anV(:,iFr));
            Jnt(iGrp,iJnt).PP(1,iFr)=dot(-t,Pseg(iGrp,iJnt).anV(:,iFr));
    
            %y axis
            t=[];
            t=JCS(iGrp,iJnt).R(:,:,iFr)*[0;Jnt(iGrp,iJnt).T(2,iFr);0];
            Jnt(iGrp,iJnt).DP(2,iFr)=dot(t,Dseg(iGrp,iJnt).anV(:,iFr));
            Jnt(iGrp,iJnt).PP(2,iFr)=dot(-t,Pseg(iGrp,iJnt).anV(:,iFr));
        
            %z axis
            t=[];
            t=JCS(iGrp,iJnt).R(:,:,iFr)*[0;0;Jnt(iGrp,iJnt).T(3,iFr)];
            Jnt(iGrp,iJnt).DP(3,iFr)=dot(t,Dseg(iGrp,iJnt).anV(:,iFr));
            Jnt(iGrp,iJnt).PP(3,iFr)=dot(-t,Pseg(iGrp,iJnt).anV(:,iFr));
        end
    end
end
%%
JT= [Jnt(1,1).T;...     %shR
     Jnt(1,2).T;...     %elbR
     Jnt(1,3).T;...     %wrR
     Jnt(2,1).T;...     %shL
     Jnt(2,2).T;...     %elbL
     Jnt(2,3).T;...     %wrL
     Jnt(3,1).T;...     %hipR
     Jnt(3,2).T;...     %knR
     Jnt(3,3).T;...     %anR
     Jnt(4,1).T;...     %hipL
     Jnt(4,2).T;...     %knL
     Jnt(4,3).T;...     %anL
     Jnt(5,1).T;...     %neck
     Jnt(5,2).T;...     %Ulumb(¹Öß)
     Jnt(5,3).T;...     %lumb(åÖß)
                    ];             

    
    STP.D= ...
     [Jnt(1,1).DP;...     %shR
      Jnt(1,2).DP;...     %elbR
      Jnt(1,3).DP;...     %wrR
      Jnt(2,1).DP;...     %shL
      Jnt(2,2).DP;...     %elbL
      Jnt(2,3).DP;...     %wrL
      Jnt(3,1).DP;...     %hipR
      Jnt(3,2).DP;...     %knR
      Jnt(3,3).DP;...     %anR
      Jnt(4,1).DP;...     %hipL
      Jnt(4,2).DP;...     %knL
      Jnt(4,3).DP;...     %anL
      Jnt(5,1).DP;...     %neck
      Jnt(5,2).DP;...     %Ulumb(¹Öß)
      Jnt(5,3).DP;...     %lumb(åÖß)
                    ];
              
    STP.P= ...
     [Jnt(1,1).PP;...     %shR
      Jnt(1,2).PP;...     %elbR
      Jnt(1,3).PP;...     %wrR
      Jnt(2,1).PP;...     %shL
      Jnt(2,2).PP;...     %elbL
      Jnt(2,3).PP;...     %wrL
      Jnt(3,1).PP;...     %hipR
      Jnt(3,2).PP;...     %knR
      Jnt(3,3).PP;...     %anR
      Jnt(4,1).PP;...     %hipL
      Jnt(4,2).PP;...     %knL
      Jnt(4,3).PP;...     %anL
      Jnt(5,1).PP;...     %neck
      Jnt(5,2).PP;...     %Ulumb(¹Öß)
      Jnt(5,3).PP;...     %lumb(åÖß)
                    ];
                
     JTP=STP.D+STP.P;
end
