# Supplementary material for: Three-dimensional kinetic function of the lumbo-pelvic-hip complex during block start
Source: PLoS One. 2020 Mar 12;15(3):e0230145. doi: 10.1371/journal.pone.0230145 (PMC7067397; doi:10.1371/journal.pone.0230145)
Supplement: S3 File — (M) [file pone.0230145.s003.m]

function JCS  = set_JCS_16Seg(SCS)
%Definition of joint coordinate system.
%
%Input
%SCS(iSeg).R: Segment coordinate system matrix defined on "iSeg" segment
%   iSeg
%       1(4) :Right (Left) Hand / 2(5) : Right(Left) Forearm / 3(6) : Right(Left) Upperarm
%       7(10):Right (Left) Foot / 8(11): Right(Left) Shank   / 9(12): Right(Left) Thigh
%       13   :Head & Neck / 14: Thoracic / 15: Lumbar / 16: Pelvic    Segements
%
%
%Output
%JCS(iGrp,iJnt).R    : JCS unit vector matrix ( = transformation matrix)
%	iGrp
%       1:Rarm 	2:Larm 	3:Rleg 	4:Lleg 	5:Head & Trunk
%   iJnt
%       1: hip, sholder, or neck
%       2: knee, elbow, or thoracolumbar joint
%       3: ankle, wrist or lumbosacral joint
%
%
%

nFr=size(SCS(1).R,3);

JCS(1,:) = setRarm(nFr,SCS);
JCS(2,:) = setLarm(nFr,SCS);
JCS(3,:) = setRleg(nFr,SCS);
JCS(4,:) = setLleg(nFr,SCS);
JCS(5,:) = setTrunk(nFr,SCS);

end

function	JCS = setRarm(nFr,SCS)
%%
for iFr = 1:nFr
    %%
    %CS.Throx
    xTh = SCS(14).R(:,1,iFr);
    yTh = SCS(14).R(:,2,iFr);
    zTh = SCS(14).R(:,3,iFr);
    
    %--------CS.uarmR--------
    xuarmR = SCS(3).R(:,1,iFr);
    yuarmR = SCS(3).R(:,2,iFr);
    zuarmR = SCS(3).R(:,3,iFr);
    
    %--------CS.farm--------
    xfarmR = SCS(2).R(:,1,iFr);
    yfarmR = SCS(2).R(:,2,iFr);
    zfarmR = SCS(2).R(:,3,iFr);
    
    %--------CS.hanR--------
    xhanR = SCS(1).R(:,1,iFr);
    yhanR = SCS(1).R(:,2,iFr);
    zhanR = SCS(1).R(:,3,iFr);
    
    %% JCS matrix
    %-------JCS.shR------
    zshR = zuarmR;
    xshR = xTh;
    yshR = unitvec(cross(zshR,xshR));
    
    JCS(:,1).R(:,:,iFr) = [xshR yshR zshR];
    
    %-------JCS.elbR------
    zelbR = zfarmR;
    xelbR = xuarmR;
    yelbR = unitvec(cross(zelbR,xelbR));
    
    JCS(:,2).R(:,:,iFr) = [xelbR yelbR zelbR];
    
    %-------JCS.wrR------
    zwrR = zhanR;
    xwrR = xfarmR;
    ywrR = unitvec(cross(zwrR,xwrR));
    
    JCS(:,3).R(:,:,iFr) = [xwrR ywrR zwrR];
    
end
end

function	JCS = setLarm(nFr,SCS)
for iFr = 1:nFr
    %%
    
    %--------CS.Th--------
    xTh = SCS(14).R(:,1,iFr);
    yTh = SCS(14).R(:,2,iFr);
    zTh = SCS(14).R(:,3,iFr);
    
    %--------CS.uarm--------
    xuarmL = SCS(6).R(:,1,iFr);
    yuarmL = SCS(6).R(:,2,iFr);
    zuarmL = SCS(6).R(:,3,iFr);
    
    %--------CS.farm--------
    xfarmL = SCS(5).R(:,1,iFr);
    yfarmL = SCS(5).R(:,2,iFr);
    zfarmL = SCS(5).R(:,3,iFr);
    
    %--------CS.hanL--------
    xhanL = SCS(4).R(:,1,iFr);
    yhanL = SCS(4).R(:,2,iFr);
    zhanL = SCS(4).R(:,3,iFr);    
    %% JCS matrix
    
    %-------CS.shL------
    zshL = zuarmL;
    xshL = xTh;
    yshL = unitvec(cross(zshL,xshL));
    
    JCS(:,1).R(:,:,iFr) = [xshL yshL zshL];
    
    %-------CS.elbL------
    zelbL = zfarmL;
    xelbL = xuarmL;
    yelbL = unitvec(cross(zelbL,xelbL));
    
    JCS(:,2).R(:,:,iFr) = [xelbL yelbL zelbL];
    
    %-------CS.wrL------
    zwrL = zhanL;
    xwrL = xfarmL;
    ywrL = unitvec(cross(zwrL,xwrL));
    
    JCS(:,3).R(:,:,iFr) = [xwrL ywrL zwrL];
end
end

function	JCS = setRleg(nFr,SCS)
%%
for iFr = 1:nFr
    %%
    % ---- CS.Pel----
    xPel = SCS(16).R(:,1,iFr);
    yPel = SCS(16).R(:,2,iFr);
    zPel = SCS(16).R(:,3,iFr);
    
    % ---- CS.thighR----
    xthighR = SCS(9).R(:,1,iFr);
    ythighR = SCS(9).R(:,2,iFr);
    zthighR = SCS(9).R(:,3,iFr);
    
    % ---- CS.shankR----
    xshankR = SCS(8).R(:,1,iFr);
    yshankR = SCS(8).R(:,2,iFr);
    zshankR = SCS(8).R(:,3,iFr);
    
    % ---- CS.footR----
    xfootR = SCS(7).R(:,1,iFr);
    yfootR = SCS(7).R(:,2,iFr);
    zfootR = SCS(7).R(:,3,iFr);    
    %% JCS matrix
    %-------CS.hipL------
    zhipR = zthighR;
    xhipR = xPel;
    yhipR = unitvec(cross(zhipR,xhipR));
    
    JCS(:,1).R(:,:,iFr) = [xhipR yhipR zhipR];
    
    %-------CS.kneeR------
    zkneeR = zshankR;
    xkneeR = xthighR;
    ykneeR = unitvec(cross(zkneeR,xkneeR));
    
    JCS(:,2).R(:,:,iFr) = [xkneeR ykneeR zkneeR];
    
    %-------CS.ankleR------
    zankleR = zfootR;
    xankleR = xshankR;
    yankleR = unitvec(cross(zankleR,xankleR));
    
    JCS(:,3).R(:,:,iFr) = [xankleR yankleR zankleR];
end
end

function	JCS = setLleg(nFr,SCS)
%%
for iFr = 1:nFr
    %%
    % ---- CS.Pel----
    xPel = SCS(16).R(:,1,iFr);
    yPel = SCS(16).R(:,2,iFr);
    zPel = SCS(16).R(:,3,iFr);
    
    
    % ---- CS.thighR----
    xthighL = SCS(12).R(:,1,iFr);
    ythighL = SCS(12).R(:,2,iFr);
    zthighL = SCS(12).R(:,3,iFr);
    
    % ---- CS.shankR----
    xshankL = SCS(11).R(:,1,iFr);
    yshankL = SCS(11).R(:,2,iFr);
    zshankL = SCS(11).R(:,3,iFr);
    
    % ---- CS.footR----
    xfootL = SCS(10).R(:,1,iFr);
    yfootL = SCS(10).R(:,2,iFr);
    zfootL = SCS(10).R(:,3,iFr);
    %% JCS matrix
    
    %-------CS.hipL------
    zhipL = zthighL;
    xhipL = xPel;
    yhipL = unitvec(cross(zhipL,xhipL));
    
    JCS(:,1).R(:,:,iFr) = [xhipL yhipL zhipL];
    
    %-------CS.kneeL------
    zkneeL = zshankL;
    xkneeL = xthighL;
    ykneeL = unitvec(cross(zkneeL,xkneeL));
    
    JCS(:,2).R(:,:,iFr) = [xkneeL ykneeL zkneeL];
    
    %-------CS.ankleL------
    zankleL = zfootL;
    xankleL = xshankL;
    yankleL = unitvec(cross(zankleL,xankleL));
    
    JCS(:,3).R(:,:,iFr) = [xankleL yankleL zankleL];
end
end

function    JCS = setTrunk(nFr,SCS)
%%
for iFr = 1:nFr
    %%
    % ---- CS.head ----
    xhead = SCS(13).R(:,1,iFr);
    yhead = SCS(13).R(:,2,iFr);
    zhead = SCS(13).R(:,3,iFr);
    
    % ---- CS.Thorax ----
    xTh = SCS(14).R(:,1,iFr);
    yTh = SCS(14).R(:,2,iFr);
    zTh = SCS(14).R(:,3,iFr);
    
    % ---- CS.Abd ----
    xAbd = SCS(15).R(:,1,iFr);
    yAbd = SCS(15).R(:,2,iFr);
    zAbd = SCS(15).R(:,3,iFr);
    
    % ---- CS.Pel----
    xPel = SCS(16).R(:,1,iFr);
    yPel = SCS(16).R(:,2,iFr);
    zPel = SCS(16).R(:,3,iFr);
    %% JCS matrix
    %CS.neck
    xneck = unitvec(xTh);
    zneck = unitvec(zhead);
    yneck = unitvec(cross(zneck,xneck));
    
    JCS(:,1).R(:,:,iFr) = [xneck yneck zneck];
    
    %CS.UpperLumbarJnt
    xUlumb = unitvec(xAbd);
    zUlumb = unitvec(zTh);
    yUlumb = unitvec(cross(zUlumb,xUlumb));
    
    JCS(:,2).R(:,:,iFr) = [xUlumb yUlumb zUlumb];
    
    %CS.LowerLumbarJnt
    xlumb = unitvec(xPel);
    zlumb = unitvec(zAbd);
    ylumb = unitvec(cross(zlumb,xlumb));
    
    JCS(:,3).R(:,:,iFr) = [xlumb ylumb zlumb];
end
end
